# Supplementary material for: Perceived competence and cognitive bias in nurses' assessment of intimate partner violence: a cross-sectional study
Source: Front Public Health. 2026 May 7;14:1835799. doi: 10.3389/fpubh.2026.1835799 (PMC13190558; doi:10.3389/fpubh.2026.1835799)
Supplement: Supplementary file 1 [file Data_Sheet_1.zip]

Archive with 7 entries (6 files):
- Supplementary Files/
- Supplementary Files/Nursing Activities Assessment Scale.pdf
- __MACOSX/Supplementary Files/._Nursing Activities Assessment Scale.pdf
- Supplementary Files/Escala de valoracio╠ün de actividades enfermeras (NIC: 6403), frente a la violencia de pareja.pdf
- __MACOSX/Supplementary Files/._Escala de valoracio╠ün de actividades enfermeras (NIC: 6403), frente a la violencia de pareja.pdf
- Supplementary Files/Supplementary Figure 1.png
- __MACOSX/Supplementary Files/._Supplementary Figure 1.png
